# Supplementary material for: Kv2.1 Channels Prevent Vasomotion and Safeguard Myogenic Reactivity in Rat Small Superior Cerebellar Arteries
Source: Cells. 2023 Aug 2;12(15):1989. doi: 10.3390/cells12151989 (PMC10416909; doi:10.3390/cells12151989)
Supplement: Supplementary file 1 [file cells-12-01989-s001.zip]

Archive with 1 entries (1 files):
- cells-2518942-supplementary.pdf
